# Supplementary material for: Antibacterial Potential of Extracts and Phytoconstituents Isolated from Syncarpia hillii Leaves In Vitro
Source: Plants (Basel). 2022 Jan 21;11(3):283. doi: 10.3390/plants11030283 (PMC8838964; doi:10.3390/plants11030283)
Supplement: Supplementary file 1 [file plants-11-00283-s001.zip]

Archive with 1 entries (1 files):
- plants-1544807-supplementary.pdf
